# Supplementary material for: A Novel Sprouted Oat Fermented Beverage: Evaluation of Safety and Health Benefits for Celiac Individuals
Source: Nutrients. 2021 Jul 23;13(8):2522. doi: 10.3390/nu13082522 (PMC8401588; doi:10.3390/nu13082522)
Supplement: Supplementary file 1 [file nutrients-13-02522-s001.zip]

Archive with 1 entries (1 files):
- nutrients-1311884-supplementary.pdf
